# Supplementary material for: Molecular Simulations of Interface-Driven Crosslinked Network Formation and Mechanical Response in Composite Propellants
Source: Polymers (Basel). 2025 Jul 3;17(13):1863. doi: 10.3390/polym17131863 (PMC12251881; doi:10.3390/polym17131863)
Supplement: Supplementary file 1 [file polymers-17-01863-s001.zip]

Archive with 1 entries (1 files):
- polymers-3719516-supplementary.pdf
